# Supplementary material for: Negative Magnetoresistance in Hopping Regime of Lightly Doped Thermoelectric SnSe
Source: Materials (Basel). 2023 Apr 4;16(7):2863. doi: 10.3390/ma16072863 (PMC10095749; doi:10.3390/ma16072863)
Supplement: Supplementary file 1 [file materials-16-02863-s001.zip]

Archive with 1 entries (1 files):
- materials-2295953-supplementary.pdf
